# Supplementary material for: Adiponectin exerts sex-dependent effects on lipid, amino acid, and glucose metabolism during caloric restriction
Source: PLoS Biol. 2026 Jun 18;24(6):e3003821. doi: 10.1371/journal.pbio.3003821 (PMC13278438; doi:10.1371/journal.pbio.3003821)
Supplement: S1 Data — (XLSX) [file pbio.3003821.s020.xlsx]

## Sheet: Figure 1A
Data for Figures 1A : Plasma adiponectin concentrations (mg/L)
Note 1: blank cells have no data available (adiponectin was not measured at these timepoints for these mice)
Note 2: the abbreviations used are as follows: WT (wild-type), KO (knockout), AL (ad libitum), CR (calorie restricted)
Note 3: excluded values (shown in blue font, with asterisks) are from mice that had a gavage issue that caused health problems in the week before taking the final plasma sample.
Weeks	Male AL											Male CR											Female AL											Female CR
	Mouse #78	Mouse #86	Mouse #88	Mouse #94	Mouse #96	Mouse #153	Mouse #156	Mouse #158	Mouse #197	Mouse #198	Mouse #201	Mouse #79	Mouse #87	Mouse #89	Mouse #90	Mouse #95	Mouse #154	Mouse #155	Mouse #157	Mouse #196	Mouse #199	Mouse #200	Mouse #80	Mouse #81	Mouse #91	Mouse #92	Mouse #97	Mouse #84	Mouse #138	Mouse #140	Mouse #141	Mouse #143		Mouse #82	Mouse #83	Mouse #93	Mouse #98	Mouse #99	Mouse #85	Mouse #139	Mouse #142	Mouse #144	Mouse #145
9	6.15425	6.10201	6.78257	6.79003	9.18	6.04	7.05812	6.76264	6.46315	4.03315	5.32088	6.73044	11.0096	6.84556	5.70689	6.25613	6.11528	5.0044	6.17784	4.54122	6.823	0.778583	10.3757	9.63178	8.43488	9.85596	9.80219	7.37699	7.80206	6.73257	4.61518	10.66		8.07048	9.0134	9.62419	8.93314	11.238	7.87814	10.5339	10.286	5.93817	3.16137
10	7.0392	5.93412	11.873	6.93242	4.53775	5.5049	5.3219	4.97375	7.03914	4.49486	1.05592	5.78195	12.211	8.9635	9.36696	9.50449	7.22794	8.12922	7.0926	6.4767	8.02072	6.28845	8.21389		8.30474	7.4967	8.09007	8.54353	8.01071	7.20451	7.75793	8.48558		10.621	7.78281	9.93437	9.88034	10.0209	10.8481	14.0504	12.7015	9.19971	10.3334
11	6.5961	6.40648	7.33949	8.47259	6.11941	5.25989	5.37402	2.0264924*	7.17146	5.55893	9.92122	6.51936	14.8974		9.2664	10.6734	5.90166	5.78518	6.54582	7.44306	8.03616	6.37659	6.67001	8.86415	10.8196	10.84	8.62549	12.7045	10.6963	12.559	4.10872	11.291		14.1714	12.1858	13.3804	12.9824	12.8575	10.0728	9.904764*	15.3769	14.9915	8.391388*
12	8.59456	8.14666	7.21216	10.5192	6.50888							12.6255	17.027	13.3345	12.3014	12.6331							7.13144	8.55776	13.1583	11.1545	12.6558							15.3305	16.2568	15.8505	18.1025	15.9595
13	7.72632	7.69927	8.0797	8.26391	6.33788							9.52962	17.4007	15.3483	13.9582	13.2541							10.8209	13.0725	11.9368	10.8713	10.9068							14.5228	19.6414	12.0214	18.238	17.4797
14	5.00973	8.14897	7.41791	9.74222	7.74776							14.9862	17.5571	8.24412	15.3287	10.9848							10.7585	11.0288	13.3757	11.9049	8.54946							13.5799	15.735	13.2399	11.2032	17.8307
15	8.87744	14.2648	6.565568*	6.22828	5.609312*							12.9669	17.4493	14.2114	13.113	10.8073							12.1019	8.98417	3.986742*	9.66344	10.4885							6.209744*	14.7641	4.185992*	16.6538	4.414432*
unit: mg/L

## Sheet: Figures 1C-D
Data for Figures 1C-D : Weekly body mass, fat mass, and lean mass
Note 1: blank cells have no data available.
Figure 1C left: Weekly body mass change_Male (g)
CR duration (weeks)	AL KO	AL KO	AL KO	AL KO	AL KO	AL KO	AL KO	AL KO	AL KO	AL KO	AL KO	AL KO	AL KO	AL KO	AL KO	AL KO	AL KO	AL KO					AL WT	AL WT	AL WT	AL WT	AL WT	AL WT	AL WT	AL WT	AL WT	AL WT	AL WT	AL WT	AL WT	AL WT	AL WT	AL WT	AL WT	AL WT	AL WT	AL WT	AL WT	AL WT	AL WT	AL WT	CR KO	CR KO	CR KO
mouse ID	172	211	288	303	331	362	618	637	991	1009	1025	1028	1032	1052	1058	1073	1082	1118					169	181	188	210	269	291	296	304	323	339	368	A (C57BL/6N WT male 905617//269.1; not from Adipoq line)	C (C57BL/6N WT male 905619//269.1; not from Adipoq line)	D (C57BL/6N WT male 905620//269.1; not from Adipoq line)	9149	9153	996	1000	1010	1016	1059	1069	1092	1112	174	191	198
0	23.2	25.4	27.4	21.7	25.9	23.4	22.09	23.24	24	28.8	24.1	25	23.6	24	24.2	21.9	24.7	20.9					21.5	22.4	21.9	22.5	19.51	26	22.6	23.3	24.7	24.5	23.5	26.15	25.32	26.26	21.3	23.2	25.4	21.4	22.4	22.9	27.9	22.6	21.1	22.2	20.5	21.8	22.1
1	22.8	27.4	28	21.3	26.1	23.7	23.9	23.7	23.9	29.2	25	25.9	23.9	23.2	24.2	22.5	24.6	21.9					21.9	21.9	22.5	22.9	20.9	27.9	24.5	24.9	25.9	24.9	24.9	26.7	27.7	25.7	22.7	24.2	25.1	23	22.56	24	28.7	23.5	21.1	23.9	16.6	18.4	19.4
2	17.5	28.2	28.4	22.7	26.8	24.8	24.4	25.1	25.3	29.6	27.9	27	24.8	24.3	24.5	23.5	25.6	22.1					23.5	24.1	24.5	24.7	20.6	29.6	24.6	25.3	25.1	25.6	25.9	26.5	27.7	28	24.5	25.5	26.9	23	24.5	25	31.5	24.2	22	22.8	16.2	18.9	21.1
3	17.5	29.5	31.4	23.5	26.8	24.9	25.73	23.38	25.4	30	28.9	27.6	25.3	25.4	25	24.5	27	24					23.8	25	24	24	21.7	31.9	26.3	27	25.5	27.1	25.8	27.19	28.12	22.98	25.1	27	28.8	24	25.5	25.8	32.9	26.5	22.5	26.3	16.2	17.4	20.4
4	24.9	30.5	30.5	24.8	25.8	25.2			26.2	31.9	27.9	28.7	25.7	26.7	26	24.8	30.2						24.2	25.3	23.6	24.8	23	32.2	26.4	28.1	25.7	25.3	27.5				26	28.9	29.3	25.2	27	25.1	34.7	26.2			18.5	16.8	20.2
Figure 1C middle: Weekly fat change_Male (g)
CR duration (weeks)	AL KO	AL KO	AL KO	AL KO	AL KO	AL KO	AL KO	AL KO	AL KO	AL KO	AL KO	AL KO	AL KO	AL KO	AL KO	AL KO	AL KO	AL KO					AL WT	AL WT	AL WT	AL WT	AL WT	AL WT	AL WT	AL WT	AL WT	AL WT	AL WT	AL WT	AL WT	AL WT	AL WT	AL WT	AL WT	AL WT	AL WT	AL WT	AL WT	AL WT	AL WT	AL WT	CR KO	CR KO	CR KO
mouse ID	172	211	288	303	331	362	618	637	991	1009	1025	1028	1032	1052	1058	1073	1082	1118					169	181	188	210	269	291	296	304	323	339	368	A (C57BL/6N WT male 905617//269.1; not from Adipoq line)	C (C57BL/6N WT male 905619//269.1; not from Adipoq line)	D (C57BL/6N WT male 905620//269.1; not from Adipoq line)	9149	9153	996	1000	1010	1016	1059	1069	1092	1112	174	191	198
0	0.86	1.869	1.2	1.451	1.296	0.504	1.508	1.001	2.976	2.033	2.406	2.794	1.287	1.065	0.838	1.075	1.874	1.058					0.802	1.912	1.601	1.741	0.948	1.267	1.43	1.989	0.136	2.041	1.075	2.197	1.264	1.497	1.572	2.482	2.242	1.231	2.161	1.01	1.57	1.89	2.047	2.692	0.946	1.22	1.002
1	1.006	3.394	1.799	1.468	1.65	1.192			2.221	3.409	3.665	4.409	1.951	1.591	1.571	1.699	2.231	1.66					1.487	1.187	1.875	2.158	2.239	2.065	2.652	2.94	1.239	2.64	0.948				2.039	2.793	3.133	2.322	2.546	1.825	2.789	2.498	1.103	4.444	0.148	0.329	0.712
2		3.903	2.435	1.702	2.763	1.562	1.864	2.487	2.631	4.396	5.62	6.096	2.96	2.414	2.241	2.176	3.058	1.489					1.685	2.569	2.696	3.736	2.155	3.268	3.025	2.904	1.231	3.426	1.194	2.728	2.88	5.097	3.465	4.22	3.819	2.602	3.567	2.879	5.153	2.787	1.436	2.986	0.247	1.131	1.78
3		5.555	4.212	2.432	2.674	1.741	3.337	1.535	3.219	5.096	6.922	5.879	3.491	4.044	2.524	2.728	3.504	2.574					2.202	2.668	3.023	3.444	2.32	4.703	4.147	4.158	1.723	4.004	1.885	3.71	4.213	1.658	3.667	4.83	4.877	2.745	4.549	3.266	7.662	3.756	1.879	5.405	0.29	0.648	1.124
4	2.018	6.466	5.157	3.016	2.996	2.424			4.249	6.722	6.47	6.842	3.508	4.668	2.909	3.144	4.996						3.326	2.941	2.369	3.193	2.322	6.375	5.129	5.274	2.35	3.733	2.714				4.722	6.703	6.596	3.521	6.346	2.958	8.589	4.499			1.788	2.672	3.291
Figure 1C right: Weekly lean mass change_Male (g)
CR duration (weeks)	AL KO	AL KO	AL KO	AL KO	AL KO	AL KO	AL KO	AL KO	AL KO	AL KO	AL KO	AL KO	AL KO	AL KO	AL KO	AL KO	AL KO	AL KO					AL WT	AL WT	AL WT	AL WT	AL WT	AL WT	AL WT	AL WT	AL WT	AL WT	AL WT	AL WT	AL WT	AL WT	AL WT	AL WT	AL WT	AL WT	AL WT	AL WT	AL WT	AL WT	AL WT	AL WT	CR KO	CR KO	CR KO
mouse ID	172	211	288	303	331	362	618	637	991	1009	1025	1028	1032	1052	1058	1073	1082	1118					169	181	188	210	269	291	296	304	323	339	368	A (C57BL/6N WT male 905617//269.1; not from Adipoq line)	C (C57BL/6N WT male 905619//269.1; not from Adipoq line)	D (C57BL/6N WT male 905620//269.1; not from Adipoq line)	9149	9153	996	1000	1010	1016	1059	1069	1092	1112	174	191	198
0	16.701	17.409	19.82	15.295	18.616	16.938	15.547	16.884	15.492	19.248	16.094	16.229	16.877	16.515	17.201	15.632	16.973	14.79					15.319	15.5	15.156	15.404	13.82	19.079	15.666	16.007	18.407	16.588	16.651	18.342	18.545	17.563	14.276	14.919	16.989	14.987	15.034	16.426	19.467	15.568	14.237	14.194	14.358	14.923	15.923
1	16.153	18.603	20.079	15.148	18.382	16.639			15.994	19.648	16.201	15.661	16.661	16.168	16.822	15.74	16.758	14.828					15.478	15.607	15.541	15.193	13.671	19.481	16.438	16.072	18.549	16.853	18.107				15.23	16.011	16.352	15.205	15.081	16.251	19.913	15.719	14.867	14.897	12.438	13.346	13.957
2	13.248	18.545	19.85	16.1	18.557	17.837	16.983	16.778	16.946	19.377	17.029	15.79	16.441	16.496	16.757	16.248	17.009	15.547					16.831	16.245	16.661	16.162	14.045	19.981	16.489	17.39	17.802	17.115	18.2	18.355	18.525	17.008	15.38	15.81	17.266	15.6	15.63	16.815	19.364	16.273	15.389	14.837	11.839	13.287	14.64
3	13.213	18.611	20.646	16.522	18.549	17.338	17.221	16.554	16.913	18.575	16.766	16.325	16.549	16.404	16.938	16.455	17.8	16.122					16.464	17.259	16.029	15.584	14.624	20.266	16.704	17.824	17.693	17.415	17.726	18.118	18.498	16.024	15.805	16.43	17.955	15.859	16.116	17.319	19.153	17.183	15.328	15.704	11.968	12.56	14.291
4	17.425	18.411	19.8	16.198	17.378	17.102			16.544	18.365	16.308	16.685	16.671	16.124	17.27	16.371	18.984						16.043	17.29	15.793	16.091	15.599	20.124	16.63	17.641	18.093	16.42	18.357				15.266	16.727	17.149	15.889	15.282	17.091	19.286	16.464			12.678	12.419	14.27
Figure 1D left: Weekly body mass change_Female (g)
CR duration (weeks)	AL KO	AL KO	AL KO	AL KO	AL KO	AL KO	AL KO	AL KO	AL KO	AL KO	AL KO	AL KO	AL KO	AL KO	AL KO	AL KO	AL KO	AL KO	AL KO	AL KO	AL KO	AL KO	AL WT	AL WT	AL WT	AL WT	AL WT	AL WT	AL WT	AL WT	AL WT	AL WT	AL WT	AL WT	AL WT	AL WT	AL WT	AL WT	AL WT	AL WT	AL WT	AL WT	AL WT	AL WT	AL WT		CR KO	CR KO	CR KO
mouse ID	185	194	204	209	282	309	329	334	350	370	620	621	622	640	1015	1019	1029	1037	1054	1056	1080	1090	178	186	201	208	275	311	344	355	369	378	609	610	625	631	983	9194	9196	1065	1091	1104	1106	1107	1115		179	193	203
0	19	21.1	18.8	20	18	18	19.2	17.4	19.4	21.2	16.27	15.01	15.9	22.2	19.4	17.3	18.5	19.3	17.5	17.8	16.8	19.2	17.1	15	19.9	18.1	20.27	17.5	16.3	19.4	18.5	17.8	18.5	17.6	18.9	18.62	17	19.8	15.2	16.2	17.8	17.7	17.6	17.2	18.6		15.1	19.3	17.6
1	19.9	20.5	21.9	21.3	18.6	19	19.7	19	20.2	19.1	16.2	16.7	17.1	21.9	19.79	17.5	18.9	20.5	18.5	17.7	17.9	19.4	17.8	15.5	20.6	19.8	21	19.2	17	20.2	18.8	18.7	20.3	17.9	19.5	19.5	17.4	20.8	17.3	17.9	18.8	17.5	19.6	19	19.7		14.4	16.9	17.3
2	21	24.3	21.7	20.7	19.7	19.6	21.4	19.2	21.8	21.5	16.6	17.9	18.55	23	20.4	19.2	19.5	20.4	19.3	18.5	19.7	19.8	17	16.1	21.1	20.6	21.6	19.8	18.2	21.2	20.6	19.7	20.9	19.2	19.95	21.1	19.3	21.1	18.1	18	19.2	18.3	20	19.6	19.7		15.1	18.1	18.2
3	20.9	24.5	21.3	22.1	20	20.5	21.5	20.2	22.8	22	18.32	17.82	19.5	24.71	21.5	19.2	20.3	20.4	19.7	19	18.9	21	17	16.7	22.9	19.7	21.8	20.2	18	21.4	19.7	19.7	20.67	20.23	21.1	21	20.3	21.2	18.2	18.5	20.3	18	20.5	21	20.6		15.9	16.9	17.2
4	22	25.4	21.4	22.9	19.9	21.6	22.1	20.1	21.5	22.1				25.9	21.5	20	21.3	21.2	20.2	19.9	19.8	21	20	17.1	22.2	20.6	23.1	20.1	18.8	21.6	21	21.5	20.7	19			20.1	20.4	18.9	19.1	20.4	19.7	20.5	20.8			16.8	17.1	18.1
Figure 1D middle: Weekly fat change_Female (g)
CR duration (weeks)	AL KO	AL KO	AL KO	AL KO	AL KO	AL KO	AL KO	AL KO	AL KO	AL KO	AL KO	AL KO	AL KO	AL KO	AL KO	AL KO	AL KO	AL KO	AL KO	AL KO	AL KO	AL KO	AL WT	AL WT	AL WT	AL WT	AL WT	AL WT	AL WT	AL WT	AL WT	AL WT	AL WT	AL WT	AL WT	AL WT	AL WT	AL WT	AL WT	AL WT	AL WT	AL WT	AL WT	AL WT	AL WT		CR KO	CR KO	CR KO
mouse ID	185	194	204	209	282	309	329	334	350	370	620	621	622	640	1015	1019	1029	1037	1054	1056	1080	1090	178	186	201	208	275	311	344	355	369	378	609	610	625	631	983	9194	9196	1065	1091	1104	1106	1107	1115		179	193	203
0	1.405	1.047	0.604	1.439	0.468	0.964	0.904	0.442	1.09	2.984	1.231	0.646	0.269	1.849	1.117	0.824	1.048	0.841	1.019	0.744	1.201	1.246	0.838	0.724	0.245	0.639	0	0.62	0.822	1.261	1.073	0.555			0.422	0.717	1.27	0.486	0.54	0.452	1.137	1.729	1.222	0.917	1.165		1.451	0.802	1.038
1	1.382	1.362	1.412	0.778	0.533	1.321	0.735	0.988	0.82	1.32					1.629	1.037	1.239	2.649	1.07	0.792	0.886	2.153	0.873	0.365	0.485	0.668	0.125	0.669	0.992	0.93	0.951	0.786					0.712	0.791	1.209	0.916	1.394	1.387	1.12	1.464	2.671		1.595	0.633	1.62
2	2.304	2.58	1.944	0.444	0.811	0.616	1.377	0.161	1.841	2.623	0.812	1.235	1.113	2.566	1.622	1.391	1.578	2.967	1.214	1.044	1.084	1.133	1.215	0.612	0.452	1.363	0.588	0.597	1.05	0.58	1.932	1.441	0.666	0.363	0.508	0.901	1.009	1.101	1.065	0.764	1.586	1.862	1.789	1.485	2.108		1.934	1.528	1.904
3	2.246	3.399	1.947	1.619	0.695	1.235	1.013	0.3175	2.216	2.008	2.233	1.32	1.029	3.887	2.631	1.891	1.799	2.723	1.485	1.333	0.824	1.775	1.588	0.6	1.278	1.234	0.267	0.876	0.135	0.989	0.973	0.981	0.969	1.382	0.962	1.149	2.033	1.217	1.844	0.864	1.69	1.16	1.554	1.694	2.852		2.675	0.844	1.202
4	3.05	3.492	2.123	1.483	0.418	2.119	2.052	0.87	1.724	2.269				5.448	2.474	2.137	2.471	3.272	1.634	1.602	1.398	1.517	2.078	1.105	0.837	1.57	1.253	0.215	0.725	1.119	1.893	1.597	1.18	1.165			2.415	2.262	1.707	0.993	1.895	1.857	1.451	1.597			2.051	2.922	1.171
Figure 1D right: Weekly lean mass change_Female (g)
CR duration (weeks)	AL KO	AL KO	AL KO	AL KO	AL KO	AL KO	AL KO	AL KO	AL KO	AL KO	AL KO	AL KO	AL KO	AL KO	AL KO	AL KO	AL KO	AL KO	AL KO	AL KO	AL KO	AL KO	AL WT	AL WT	AL WT	AL WT	AL WT	AL WT	AL WT	AL WT	AL WT	AL WT	AL WT	AL WT	AL WT	AL WT	AL WT	AL WT	AL WT	AL WT	AL WT	AL WT	AL WT	AL WT	AL WT		CR KO	CR KO	CR KO
mouse ID	185	194	204	209	282	309	329	334	350	370	620	621	622	640	1015	1019	1029	1037	1054	1056	1080	1090	178	186	201	208	275	311	344	355	369	378	609	610	625	631	983	9194	9196	1065	1091	1104	1106	1107	1115		179	193	203
0	13.56	14.939	13.748	13.631	12.918	12.626	13.366	12.266	13.532	13.313	11.368	11.071	11.292	14.885	13.447	12.457	12.544	13.746	11.88	12.081	11.506	12.707	11.92	10.973	14.482	12.822	14.59	12.65	11.661	13.564	12.578	12.166			13.671	13.55	11.362	11.586	10.806	11.81	12.35	11.499	11.826	11.777	12.655		10.354	13.56	12.377
1	13.837	14.601	15.095	14.932	13.452	12.853	14.253	12.938	14.172	13.195					13.717	12.91	13.04	13.298	12.843	12.431	12.899	12.953	12.658	11.36	14.827	14.109	15.719	13.556	11.797	14.011	13.195	13.25					12.41	12.699	11.718	12.267	12.761	11.684	13.265	12.745	12.851		9.482	12.043	11.802
2	14.155	16.375	14.848	15.168	14.362	14.422	14.852	14.272	15.185	13.916	11.882	12.368	13.184	15.52	14.082	13.341	13.608	13.254	13.593	12.754	13.869	14.005	11.08	11.797	15.932	14.455	16.089	14.76	12.958	15.137	13.463	13.343	14.952	13.851	14.65	15.326	13.188	12.691	12.357	12.826	13.28	12.398	13.341	13.542	13.184		10.06	12.486	12.432
3	14.154	16.297	14.593	15.666	14.347	14.868	15.101	14.736	15.669	14.755	12.188	12.627	14.207	15.822	14.28	13.017	13.893	13.488	13.993	13.435	13.467	14.64	11.084	11.741	16.166	14.155	16.261	14.619	13.686	15.301	13.789	14.042	15.145	14.186	15.334	15.129	13.606	13.238	12.419	13.364	13.887	12.448	14.109	14.268	13.176		10.205	12.166	12.457
4	14.352	16.164	14.507	16.346	14.483	14.751	15.191	14.909	15.432	14.56				15.871	14.143	13.525	14.447	13.541	14.011	13.923	13.901	14.563	13.485	12.217	16.299	14.084	16.682	14.937	13.718	15.096	14.302	14.67	15.039	13.785			13.156	13.63	12.981	13.578	13.724	13.422	14.252	14.508			11.449	12.634	12.199
[truncated: 43 more columns]

## Sheet: Figures 1E,S6A
Data for Figures 1E and S6A : Tissue masses at necropsy
Note 1: one gWAT value was excluded (shown in blue font, with asterisks) because our notes showed that not all gWAT was collected from this mouse.
				Figure 1E Left	Figure 1E Middle	Figure 1E Right	Figure S6A
Mouse ID	Genotype	Sex	Diet	iWAT (g)	gWAT (g)	BAT(g)	Liver (g)
169	WT	Male	AL	0.177	0.373	0.06	0.946
181	WT	Male	AL	0.247	0.284	0.147	1.005
188	WT	Male	AL	0.421	0.409	0.135	0.961
210	WT	Male	AL	0.497	0.571	0.102	0.984
269	WT	Male	AL	0.226	0.264	0.11	0.699
291	WT	Male	AL	0.7	0.781	0.117	1.299
296	WT	Male	AL	0.5	0.61	0.094	0.987
304	WT	Male	AL	0.448	0.8	0.07	1.065
323	WT	Male	AL	0.337	0.301	0.057	0.923
339	WT	Male	AL	0.548	0.627	0.083	1.114
368	WT	Male	AL	0.256	0.44	0.117	1.071
996	WT	Male	AL	0.537	0.96	0.122	1.071
1000	WT	Male	AL	0.388	0.531	0.094	0.87
1010	WT	Male	AL	0.584	0.84	0.095	1.041
1016	WT	Male	AL	0.405	0.468	0.16	0.875
1059	WT	Male	AL	0.88	1.142	0.135	1.339
1069	WT	Male	AL	0.503	0.64	0.166	1.432
1112	WT	Male	AL	0.509	0.602	0.111	0.968
1137	WT	Male	AL	0.446	0.622	0.12	1.029
1142	WT	Male	AL	0.6	0.849	0.196	1.165
1152	WT	Male	AL	0.312	0.424	0.115	0.89
1178	WT	Male	AL	0.301	0.301	0.129	0.998
1190	WT	Male	AL	0.516	0.608	0.13	1.137
1191	WT	Male	AL	0.616	0.675	0.127	1.233
1192	WT	Male	AL	0.294	0.332	0.12	0.963
1193	WT	Male	AL	0.452	0.555	0.138	1.149
1227	WT	Male	AL	0.53	0.587	0.179	1.181
1236	WT	Male	AL	0.512	0.635	0.178	1.17
1326	WT	Male	AL	0.554	0.687	0.114	1.027
1345	WT	Male	AL	0.307	0.326	0.095	0.884
9149	WT	Male	AL	0.415	0.652	0.105	0.981
9153	WT	Male	AL	0.56	0.857	0.166	1.064
A (C57BL/6N WT male 905617//269.1; not from Adipoq line)	WT	Male	AL	0.442	0.603	0.101	1.03
C (C57BL/6N WT male 905619//269.1; not from Adipoq line)	WT	Male	AL	0.395	0.547	0.081	0.961
D (C57BL/6N WT male 905620//269.1; not from Adipoq line)	WT	Male	AL	0.375	0.149*	0.065	1.28
170	WT	Male	CR	0.245	0.104	0.079	0.846
171	WT	Male	CR	0.267	0.255	0.061	0.853
183	WT	Male	CR	0.246	0.137	0.127	0.806
268	WT	Male	CR	0.22	0.188	0.091	0.752
290	WT	Male	CR	0.193	0.14	0.051	0.893
298	WT	Male	CR	0.347	0.245	0.174	0.794
325	WT	Male	CR	0.216	0.098	0.068	1.104
342	WT	Male	CR	0.306	0.208	0.068	0.745
346	WT	Male	CR	0.243	0.206	0.047	0.764
366	WT	Male	CR	0.159	0.61	0.11	0.761
381	WT	Male	CR	0.18	0.292	0.153	0.801
616	WT	Male	CR	0.25	0.18	0.116	0.8
636	WT	Male	CR	0.354	0.244	0.092	0.923
988	WT	Male	CR	0.474	0.678	0.291	0.962
994	WT	Male	CR	0.482	0.621	0.114	0.986
1001	WT	Male	CR	0.25	0.23	0.091	0.502
1017	WT	Male	CR	0.457	0.377	0.109	0.894
1034	WT	Male	CR	0.442	0.414	0.092	0.899
1060	WT	Male	CR	0.239	0.158	0.062	0.713
1094	WT	Male	CR	0.297	0.287	0.09	0.911
1110	WT	Male	CR	0.264	0.171	0.126	0.725
1133	WT	Male	CR	0.274	0.17	0.105	0.817
1134	WT	Male	CR	0.299	0.217	0.098	0.805
1143	WT	Male	CR	0.262	0.134	0.118	0.888
1162	WT	Male	CR	0.268	0.223	0.142	0.825
1169	WT	Male	CR	0.285	0.273	0.123	0.724
1170	WT	Male	CR	0.232	0.153	0.136	0.792
1200	WT	Male	CR	0.175	0.109	0.101	0.735
1245	WT	Male	CR	0.401	0.307	0.092	0.727
1252	WT	Male	CR	0.226	0.166	0.1	0.809
1325	WT	Male	CR	0.424	0.337	0.139	0.884
1338	WT	Male	CR	0.391	0.296	0.136	0.884
9147	WT	Male	CR	0.425	0.552	0.115	0.909
9152	WT	Male	CR	0.471	0.682	0.149	0.919
B (C57BL/6N WT male 905618//269.1; not from Adipoq line)	WT	Male	CR	0.289	0.226	0.093	0.801
172	KO	Male	AL	0.249	0.333	0.058	0.812
211	KO	Male	AL	0.604	0.793	0.072	0.991
288	KO	Male	AL	0.48	0.707	0.101	1.084
303	KO	Male	AL	0.367	0.39	0.086	1.018
331	KO	Male	AL	0.462	0.552	0.118	1.35
362	KO	Male	AL	0.296	0.408	0.07	1.093
618	KO	Male	AL	0.435	0.463	0.101	1.033
637	KO	Male	AL	0.378	0.406	0.072	1.155
991	KO	Male	AL	0.371	0.565	0.145	0.688
1009	KO	Male	AL	0.643	0.885	0.164	1.165
1025	KO	Male	AL	0.58	1.056	0.123	1.142
1028	KO	Male	AL	0.78	1.014	0.127	1.174
1032	KO	Male	AL	0.492	0.642	0.115	1.191
1052	KO	Male	AL	0.457	0.571	0.104	1.065
1058	KO	Male	AL	0.335	0.398	0.083	0.992
1073	KO	Male	AL	0.389	0.51	0.118	1.203
1082	KO	Male	AL	0.385	0.527	0.166	0.729
1118	KO	Male	AL	0.264	0.329	0.083	0.645
1126	KO	Male	AL	0.391	0.436	0.102	1.002
1228	KO	Male	AL	0.407	0.513	0.182	1.172
1234	KO	Male	AL	0.431	0.682	0.155	1.123
1244	KO	Male	AL	0.623	0.681	0.111	1.185
1263	KO	Male	AL	0.283	0.346	0.092	1.005
1282	KO	Male	AL	0.435	0.648	0.109	1.024
1285	KO	Male	AL	0.342	0.459	0.091	0.924
1333	KO	Male	AL	0.521	0.734	0.147	1.083
174	KO	Male	CR	0.285	0.26	0.022	0.763
191	KO	Male	CR	0.267	0.185	0.116	0.777
198	KO	Male	CR	0.229	0.236	0.057	0.715
273	KO	Male	CR	0.27	0.143	0.132	0.424
305	KO	Male	CR	0.281	0.169	0.067	0.797
322	KO	Male	CR	0.287	0.203	0.095	0.794
332	KO	Male	CR	0.169	0.104	0.075	0.772
333	KO	Male	CR	0.147	0.047	0.047	0.481
338	KO	Male	CR	0.263	0.183	0.064	0.539
363	KO	Male	CR	0.202	0.357	0.128	0.947
611	KO	Male	CR	0.279	0.205	0.076	0.934
639	KO	Male	CR	0.496	0.531	0.146	1.117
981	KO	Male	CR	0.38	0.641	0.137	1.015
992	KO	Male	CR	0.655	0.78	0.135	1.012
995	KO	Male	CR	0.527	0.714	0.118	0.959
1011	KO	Male	CR	0.417	0.431	0.148	1.279
1012	KO	Male	CR	0.263	0.22	0.082	1.081
1053	KO	Male	CR	0.307	0.25	0.078	0.804
1062	KO	Male	CR	0.304	0.26	0.093	0.75
1074	KO	Male	CR	0.403	0.364	0.117	0.614
1083	KO	Male	CR	0.216	0.227	0.092	0.834
1119	KO	Male	CR	0.407	0.39	0.106	0.801
1176	KO	Male	CR	0.145	0.145	0.091	0.68
1242	KO	Male	CR	0.226	0.132	0.098	0.777
1246	KO	Male	CR	0.265	0.234	0.083	0.752
1253	KO	Male	CR	0.207	0.129	0.102	0.989
1280	KO	Male	CR	0.248	0.145	0.135	0.494
1281	KO	Male	CR	0.321	0.275	0.106	0.841
1284	KO	Male	CR	0.191	0.287	0.117	0.815
1335	KO	Male	CR	0.418	0.357	0.118	0.912
1337	KO	Male	CR	0.293	0.22	0.112	0.744
178	WT	Female	AL	0.21	0.22	0.046	0.82																				0.076	0.064	0.073	0.067
186	WT	Female	AL	0.161	0.116	0.055	0.816																								0.086
201	WT	Female	AL	0.234	0.217	0.054	0.891
208	WT	Female	AL	0.26	0.271	0.034	0.995
275	WT	Female	AL	0.163	0.204	0.081	0.989
311	WT	Female	AL	0.107	0.117	0.084	0.91
344	WT	Female	AL	0.231	0.161	0.06	0.868
355	WT	Female	AL	0.245	0.26	0.065	0.992
369	WT	Female	AL	0.155	0.232	0.073	0.719
378	WT	Female	AL	0.168	0.086	0.109	0.666
609	WT	Female	AL	0.168	0.228	0.078	0.71
610	WT	Female	AL	0.202	0.209	0.055	0.77
625	WT	Female	AL	0.16	0.139	0.107	0.878
631	WT	Female	AL	0.145	0.195	0.092	0.771
983	WT	Female	AL	0.287	0.298	0.063	0.785
1065	WT	Female	AL	0.118	0.21	0.056	0.769
1091	WT	Female	AL	0.165	0.282	0.084	0.831
1104	WT	Female	AL	0.253	0.219	0.07	0.733
1106	WT	Female	AL	0.198	0.263	0.071	0.792
1107	WT	Female	AL	0.242	0.213	0.05	0.898
1115	WT	Female	AL	0.386	0.453	0.054	0.879
1140	WT	Female	AL	0.244	0.317	0.054	0.777
1156	WT	Female	AL	0.173	0.175	0.064	0.747
1167	WT	Female	AL	0.163	0.197	0.08	0.778
1172	WT	Female	AL	0.553	0.562	0.112	0.997
1184	WT	Female	AL	0.203	0.282	0.064	0.772
1194	WT	Female	AL	0.174	0.212	0.079	0.704
1205	WT	Female	AL	0.26	0.274	0.083	0.606
1237	WT	Female	AL	0.159	0.21	0.055	0.726
1239	WT	Female	AL	0.314	0.28	0.08	0.688
1248	WT	Female	AL	0.179	0.149	0.072	0.742
1256	WT	Female	AL	0.156	0.132	0.071	0.825
1323	WT	Female	AL	0.313	0.288	0.076	0.736
1341	WT	Female	AL	0.276	0.266	0.064	0.843
9194	WT	Female	AL	0.35	0.411	0.073	0.861
9196	WT	Female	AL	0.229	0.296	0.067	0.732
175	WT	Female	CR	0.288	0.189	0.062	0.76
187	WT	Female	CR	0.243	0.209	0.061	0.83
195	WT	Female	CR	0.19	0.222	0.028	0.711
213	WT	Female	CR	0.243	0.18	0.056	0.675
274	WT	Female	CR	0.212	0.165	0.178	0.705
310	WT	Female	CR	0.419	0.347	0.066	0.901
341	WT	Female	CR	0.298	0.267	0.052	0.681
351	WT	Female	CR	0.265	0.242	0.058	0.861
361	WT	Female	CR	0.236	0.35	0.112	0.781
379	WT	Female	CR	0.219	0.224	0.087	0.938
606	WT	Female	CR	0.323	0.277	0.091	1.001
613	WT	Female	CR	0.399	0.216	0.085	1.05
632	WT	Female	CR	0.486	0.296	0.09	0.937
633	WT	Female	CR	0.343	0.365	0.057	0.57
641	WT	Female	CR	0.378	0.153	0.089	0.502
1036	WT	Female	CR	0.332	0.272	0.08	0.82
1068	WT	Female	CR	0.357	0.366	0.063	0.721
1079	WT	Female	CR	0.459	0.384	0.107	0.881
1081	WT	Female	CR	0.324	0.269	0.107	0.787
1099	WT	Female	CR	0.506	0.394	0.08	0.681
1101	WT	Female	CR	0.41	0.363	0.113	0.718
1103	WT	Female	CR	0.425	0.355	0.076	0.459
1116	WT	Female	CR	0.316	0.252	0.087	0.68
1128	WT	Female	CR	0.271	0.264	0.077	0.804
1132	WT	Female	CR	0.312	0.276	0.07	0.799
1164	WT	Female	CR	0.284	0.227	0.1	0.734
1196	WT	Female	CR	0.272	0.149	0.1	0.714
1197	WT	Female	CR	0.238	0.11	0.088	0.674
1204	WT	Female	CR	0.295	0.233	0.082	0.786
1247	WT	Female	CR	0.35	0.282	0.08	0.784
1251	WT	Female	CR	0.33	0.316	0.072	0.707
1258	WT	Female	CR	0.189	0.132	0.055	0.716
1321	WT	Female	CR	0.466	0.406	0.104	0.999
1328	WT	Female	CR	0.372	0.401	0.088	0.86
1329	WT	Female	CR	0.396	0.478	0.12	0.851
9195	WT	Female	CR	0.332	0.442	0.096	0.9
9197	WT	Female	CR	0.496	0.505	0.086	0.742
185	KO	Female	AL	0.309	0.349	0.089	0.941
194	KO	Female	AL	0.707	0.517	0.134	1.08
204	KO	Female	AL	0.379	0.313	0.063	0.556
209	KO	Female	AL	0.285	0.239	0.057	1.04
282	KO	Female	AL	0.217	0.124	0.14	0.845
309	KO	Female	AL	0.265	0.253	0.056	0.891
329	KO	Female	AL	0.215	0.264	0.038	1.029
334	KO	Female	AL	0.19	0.148	0.055	0.777
350	KO	Female	AL	0.237	0.242	0.038	0.898
370	KO	Female	AL	0.2	0.376	0.059	0.746
620	KO	Female	AL	0.177	0.177	0.075	0.852
621	KO	Female	AL	0.124	0.105	0.045	0.703
622	KO	Female	AL	0.229	0.118	0.099	0.794
640	KO	Female	AL	0.57	0.673	0.102	1.103
1015	KO	Female	AL	0.328	0.379	0.06	0.843
1019	KO	Female	AL	0.325	0.277	0.008	0.87
1029	KO	Female	AL	0.268	0.27	0.083	0.813
1037	KO	Female	AL	0.44	0.411	0.07	0.822
1054	KO	Female	AL	0.168	0.223	0.078	0.829
1056	KO	Female	AL	0.246	0.241	0.077	0.822
1080	KO	Female	AL	0.206	0.19	0.077	0.941
1090	KO	Female	AL	0.174	0.169	0.084	0.838
1155	KO	Female	AL	0.172	0.152	0.073	0.666
1163	KO	Female	AL	0.14	0.262	0.088	0.945
1183	KO	Female	AL	0.235	0.269	0.086	0.811
1188	KO	Female	AL	0.195	0.164	0.077	0.685
1233	KO	Female	AL	0.208	0.255	0.112	0.947
1240	KO	Female	AL	0.272	0.289	0.08	0.847
1254	KO	Female	AL	0.262	0.244	0.08	0.673
1324	KO	Female	AL	0.247	0.363	0.097	0.913
1343	KO	Female	AL	0.129	0.104	0.06	0.766
179	KO	Female	CR	0.518	0.244	0.051	0.888
193	KO	Female	CR	0.429	0.238	0.069	0.71
203	KO	Female	CR	0.345	0.2	0.088	0.679
207	KO	Female	CR	0.272	0.026	0.033	1.05
284	KO	Female	CR	0.097	0.099	0.055	0.691
293	KO	Female	CR	0.22	0.188	0.091	0.834
335	KO	Female	CR	0.292	0.246	0.084	0.77
336	KO	Female	CR	0.477	0.263	0.062	0.793
357	KO	Female	CR	0.171	0.138	0.07	0.768
608	KO	Female	CR	0.329	0.342	0.095	0.642
619	KO	Female	CR	0.445	0.31	0.086	0.966
626	KO	Female	CR	0.303	0.28	0.142	0.986
989	KO	Female	CR	0.645	0.715	0.213	1.141
1021	KO	Female	CR	0.524	0.427	0.116	0.855
1022	KO	Female	CR	0.468	0.445	0.098	0.455
1030	KO	Female	CR	0.432	0.451	0.089	0.874
1039	KO	Female	CR	0.629	0.43	0.073	0.671
1055	KO	Female	CR	0.327	0.333	0.063	0.734
1066	KO	Female	CR	0.368	0.36	0.091	0.764
1114	KO	Female	CR	0.426	0.405	0.079	0.758
1154	KO	Female	CR	0.329	0.261	0.078	0.859
1173	KO	Female	CR	0.262	0.262	0.077	0.79
1186	KO	Female	CR	0.369	0.261	0.092	0.678
1241	KO	Female	CR	0.485	0.478	0.085	0.741
1255	KO	Female	CR	0.265	0.199	0.08	0.788
1259	KO	Female	CR	0.433	0.343	0.073	0.871
1340	KO	Female	CR	0.308	0.26	0.096	0.522

## Sheet: Figures S1B, S1C, 3G, S5A, S5B
Data for Figures S1B, S1C, 3G, S5A, and S5B: Gene expression of gWAT
Note 1: Male WT CR have only n = 6 and so this group has two blank cells for each transcript analysed.
Figure	Transcript	Sex	AL WT	AL WT	AL WT	AL WT	AL WT	AL WT	AL WT	AL WT	CR WT	CR WT	CR WT	CR WT	CR WT	CR WT	CR WT	CR WT	AL KO	AL KO	AL KO	AL KO	AL KO	AL KO	AL KO	AL KO	CR KO	CR KO	CR KO	CR KO	CR KO	CR KO	CR KO	CR KO
Figure S1B	Adipoq exon 1-2	Male	0.613	1.312	0.676	0.873	1.071	0.99	1.171	1.148	0.658	0.834	0.766	0.846	0.962	0.8			0.145	0.081	0.461	0.285	0.133	0.057	0.136	0.183	0.286	0.25	0.336	0.217	0.201	0.215	0.302	0.028
Figure S1B	Adipoq exon 1-2	Female	1.399	1.367	1.048	1.366	0.409	0.591	0.66	1.159	1.115	1.796	1.322	0.46	0.182	0.82	1.779	1.1	0.073	0.181	0.342	0.441	0.113	0.084	0.055	0.102	0.058	0.154	0.298	0.238	0.148	0.194	0.153	0.123
Figure S1C	Adipoq exon 3	Male	0.524	0.99	0.693	1.178	1.073	0.96	0.835	1.748	0.655	0.819	0.48	0.909	1.094	0.709			0	0	0	0	0	0	0	0	0	0	0	0	0	0	0	0
Figure S1C	Adipoq exon 3	Female	1.366	0.834	0.74	1.132	0.485	0.499	0.69	1.169	0.776	0.854	0.841	0.3	0.11	0.797	1.074	0.795	0	0	0	0	0	0	0	0	0	0	0	0	0	0	0	0
Figure 3G	FABP4	Male	0.445	0.686	0.403	0.577	0.601	0.607	0.608	0.741	0.581	0.841	0.5	0.591	0.741	0.73			0.836	0.228	0.918	0.819	0.636	0.394	0.656	0.835	0.924	1.013	1.157	1.111	1.179	1.088	1.233	0.296
Figure 3G	FABP4	Female	0.615	0.733	0.652	0.599	0.272	0.3	0.62	0.873	0.782	1.074	0.729	0.364	0.14	0.806	1.031	0.906	0.368	0.674	1.029	1.323	0.9	0.52	1.024	0.778	0.479	0.861	1.334	0.849	0.589	1.021	1.051	0.812
Figure 3G	Ppar alpha	Male	0.364	0.351	0.201	0.241	0.342	0.258	0.322	0.18	0.522	0.943	0.285	0.373	0.646	0.686			0.204	0.363	0.281	0.321	0.379	0.158	0.299	0.327	0.785	0.984	1.394	1.269	1.074	1.019	1.005	0.47
Figure 3G	Ppar alpha	Female	0.295	0.749	0.252	0.307	0.697	1.002	0.232	0.317	0.768	0.842	0.721	0.69	0.399	1.035	0.602	0.45	0.427	1.033	0.483	1.059	0.577	1.184	0.563	0.183	0.466	0.339	1.712	0.469	0.575	0.983	1.697	0.474
Figure S5A	Ppar gamma 2	Male	0.282	0.627	0.177	0.226	0.369	0.243	0.473	0.474	0.606	0.772	0.674	0.47	0.668	0.741			0.371	0.118	0.451	0.412	0.359	0.254	0.322	0.56	0.884	0.697	0.911	0.98	0.719	0.878	0.991	0.154
Figure S5A	Ppar gamma 2	Female	0.407	0.929	0.352	0.655	0.234	0.197	0.415	0.37	0.845	1.118	0.579	0.432	0.169	0.999	0.73	1.165	0.286	0.859	1.078	0.507	0.584	0.301	0.556	0.557	0.26	1.135	1.362	1.255	0.762	1.578	0.858	0.79
Figure S5A	Cebpa	Male	0.681	0.995	0.582	1.011	1.149	0.824	0.776	0.753	0.787	1.141	0.774	0.913	1.26	1.126			0.487	0.211	0.48	0.602	0.697	0.248	0.821	0.903	1.341	0.966	1.334	0.843	0.861	0.911	0.825	0.225
Figure S5A	Cebpa	Female	0.452	0.777	0.431	0.952	0.473	0.523	0.399	0.566	1.053	1.19	0.966	0.662	0.253	1.232	0.92	1.374	0.404	0.734	0.48	0.639	0.904	0.606	1.146	0.534	0.296	0.839	0.915	0.644	0.52	0.784	0.889	0.552
Figure S5A	DlK1	Male	0.616	0.445	0.399	1.119	0.606	0.42	0.725	1.405	0.24	0.352	0.447	0.544	0.386	0.749			0.452	0.588	0.288	0.711	0.457	0.665	1.067	0.389	0.368	0.255	0.254	0.248	0.187	0.438	0.239	0.437
Figure S5A	DlK1	Female	1.055	1.272	0.453	0.977	0.546	1.206	0.824	0.678	0.702	0.615	1.251	1.491	0.679	1.058	0.987	0.837	0.405	0.746	0.683	0.359	0.715	1.215	1	0.6		0.652	0.682	0.629	0.507	0.448	0.602	0.712
Figure S5B	Cpt1a	Male	0.918	0.938	0.824	0.637	0.843	0.956	1.182	0.722	0.604	0.838	0.541	0.51	0.769	0.981			0.522	2.009	1.764	1	0.876	0.616	0.709	0.506	1.017	0.666	0.946	0.86	0.916	0.519	0.801	1.154
Figure S5B	Cpt1a	Female	0.687	0.71	1.032	0.693	0.861	0.907	0.449	0.545	0.484	0.604	0.876	0.819	0.81	0.761	0.885	0.471	0.96	0.804	1.127	1.67	0.785	1.531	0.578	0.465	0.672	0.458	0.744	1.28	1.389	1.069	0.773	0.852
Figure S5B	FASN	Male	0.191	0.624	0.156	0.173	0.335	0.201	0.188	0.166	0.64	0.82	0.644	0.585	0.838	1.331			0.18	0.079	0.206	0.239	0.525	0.13	0.192	0.289	2.022	0.927	1.547	0.846	0.78	0.902	0.737	0.238
Figure S5B	FASN	Female	0.161	1.066	0.444	1.149	0.426	0.296	0.376	0.584	0.798	1.174	0.565	0.367	0.191	0.957	0.789	0.871	0.492	0.503	0.461	0.664	0.948	0.405	0.942	0.39	0.338	0.886	1.046	0.879	0.515	1.106	1.4	0.395
Figure S5B	Dgat2	Male	0.341	0.705	0.204	0.406	0.501	0.37	0.348	0.31	0.796	0.859	0.89	0.692	0.782	1.275			0.209	0.13	0.27	0.397	0.671	0.189	0.355	0.351	1.618	1.103	1.332	0.922	0.879	1.018	0.9	0.228
Figure S5B	Dgat2	Female	0.182	0.843	0.27	0.904	0.241	0.173	0.302	0.341	0.822	1.13	0.665	0.421	0.181	0.905	0.774	0.911	0.398	0.648	0.544	0.392	0.559	0.277	0.81	0.678	0.44	1.084	1.179	0.83	0.571	0.927	1.156	0.776
Figure S5B	Lpl	Male	0.482	1.13	0.497	0.658	1.101	0.7	0.682	0.625	0.609	0.899	0.773	0.709	1.119	0.946			0.671	0.263	0.973	0.888	0.929	0.246	0.676	0.663	0.837	1	1.101	0.621	1.526	1.186	1.385	0.269
Figure S5B	Lpl	Female	0.526	0.766	0.386	0.933	0.227	0.251	0.387	0.569	0.825	1.285	0.787	0.333	0.129	1.154	1.25	0.941	0.432	0.857	0.853	1.285	0.724	0.402	0.841	0.733	0.331	0.845	1.538	1.06	0.792	1.242	1.311	0.88

## Sheet: Figures S1E, S4B
Data for Figures S1E, S4B: Relative protein expression in gWAT
			AL WT	AL WT	AL WT	AL WT	AL WT	AL WT	CR WT	CR WT	CR WT	CR WT	CR WT	CR WT	AL KO	AL KO	AL KO	AL KO	AL KO	AL KO	CR KO	CR KO	CR KO	CR KO	CR KO	CR KO
Figure S1E	Adiponectin: ERK1/2	Male	0.194197	0.321803	0.227032	0.264916	0.379617	0.527997	0.65929	0.179609	0.262974	0.365366	0.268598	0.433664	0	0	0	0	0	0	0	0	0	0	0	0
Figure S1E	Adiponectin: ERK1/2	Female	0.553794	0.434003	0.961169	0.473178	0.713271	0.33344	0.742905	1.23352	1.04471	1.0003	0.893867	1.08469	0	0	0	0	0	0	0	0	0	0	0	0
Figure S4B	P-HSL:HSL	Male	1.11933	0.364645	0.059923	0.291856	0.124853	0.304712	0.231011	0.335028	0.235348	0.460536	0.79035	0.70682	0.514628	1.07522	1.19536	0.699105	0.460066	2.05562	0.191123	0.172108	0.212803	0.285642	0.293207	0.044593
Figure S4B	P-HSL:HSL	Female	0.06368	0.127173	0.0523233	0.424871	0.0812405	0.760854	0.0868946	0.0574996	0.0618072	0.0849777	0.133178	0.16751	0.164841	0.244412	0.18282	0.265821	0.173886	0.0547764	0.0798941	0.0789115	0.154413	0.228871	0.151699	0.12006
Figure S4B	Perilipin A: Coomassie	Male	0.31089	0.200709	0.203391	0.176241	0.258599	0.35526	0.576328	0.622835	0.556901	0.415166	0.42685	0.513362	0.373383	0.340375	0.321393	0.469032	0.524768	0.787099	0.44212	0.307064	0.37096	0.403706	0.528531	0.304802
Figure S4B	Perilipin A: Coomassie	Female	0.969445	0.88984	0.762385	0.840784	0.622085	0.707049	0.920073	0.908876	0.997923	0.975736	1.08708	1.11031	0.572787	0.741556	0.769702	1.16238	0.98915	0.92911	1.04681	0.925361	0.99857	0.88547	0.735332	0.661823
Figure S4B	CD36: Coomassie	Male	0.411671	0.492221	0.695572	1.20147	0.943801	0.984611	1.04957	0.967021	1.1308	0.432521	0.580949	1.12573	1.01209	1.14661	0.949134	1.04369	0.892111	0.956368	0.850274	0.659847	0.728705	0.780873	0.786383	0.695836
Figure S4B	CD36: Coomassie	Female	0.221244	0.0976237	0.298945	0.165537	0.115543	0.153115	0.364242	0.310284	0.194033	0.123096	0.38338	0.291839	0.0850616	0.19236	0.224095	0.289427	0.152744	0.108701	0.233757	0.129452	0.178453	0.152688	0.135147	0.130232
Units for S1E: protein expression relative to WT AL males (so that the average for WT AL males = 1.0)
Units for S4B: protein expression relative to the sex/diet group with the highest expression of that transcript (so that the group with the highest expression has an average expression of 1.0)

## Sheet: Figure 2A
Data for Figure 2A : Blood glucose concentrations (mM) during OGTT in males
Males
	Male WT AL	Male WT AL	Male WT AL	Male WT AL	Male WT AL	Male WT AL	Male WT AL	Male WT AL	Male WT AL	Male WT AL	Male WT AL	Male WT AL	Male WT AL	Male WT CR	Male WT CR	Male WT CR	Male WT CR	Male WT CR	Male WT CR	Male WT CR	Male WT CR	Male WT CR	Male WT CR	Male WT CR	Male WT CR	Male KO AL	Male KO AL	Male KO AL	Male KO AL	Male KO AL	Male KO AL	Male KO AL	Male KO CR	Male KO CR	Male KO CR	Male KO CR	Male KO CR	Male KO CR	Male KO CR	Male KO CR	Male KO CR	Male KO CR	Male KO CR
mouse ID	169	181	188	210	269	291	296	304	323	339	A	C	D	170	171	183	268	290	298	325	342	346	616	636	B	172	211	288	303	331	618	637	174	191	198	273	305	322	332	333	338	611	639
0 minutes	13.1	12.7	9.8	11.1	10.8	13.3	13.8	12.2	12.7	8.7	12.5	11.2	11.2	8.4	9.7	4.9	8	6.7	6.8	4.4	5.8	5.6	6.1	7.1	9.9	12.9	11.8	13	11	11.3	13.2	13.5	5.8	5.9	7.5	5.1	5.3	5.9	6.3	5.1	3.9	4.6	7.1
15 minutes	22.6	19.4	17	18.5	11.9	18.5	21.8	18.5	16	18.1	13.8	21.9	22.3	18.2	17.3	17.1	9.8	17.3	10.6	9.8	13.2	15	10.8	24	18.4	17.3	21.5	25.5	19	26.8	20.6	28.6	13.6	9	12.8	5.7	13.2	12	11.9	13.5	9.8	11.4	13.9
30 minutes	15.4	20.9	14.3	17.6	12.2	18.8	17.3	17	15.6	17.4	15.2	18.8	11.9	13.3	15.3	10.6	11	13.9	9.2	6.1	8.7	8.2	10.4	10.6	12.9	15.8	16.3	16.1	15.3	16.8	28.9	18.4	8	8.3	10.6	6.3	10.7	7.5	10.8	7.9	7.1	9.7	10.8
60 minutes	14	15	11.9	13.3	10.2	21.9	15.4	12.8	13	13	12.3	13.8	13.7	9.7	8.4	7.6	8	9.5	8.2	6.2	7.6	6.2	10.9	7.4	10.1	13.5	14	14.9	14.3	15.9	26.3	15	7.2	8.5	7.9	7.4	8.4	6.9	8.7	6.4	6.9	8.6	8.9
120 minutes	14.4	12.4	10.2	11.1	7.6	14.4	11.3	11.9	11.4	9.8	9.3	9.8	9.4	6.6	7.4	5.2	6.8	7	5.6	5.3	8.3	5.8	7.5	5.9	6.2	10.2	12.2	13.5	12.7	12.3	19.6	11.5	5.7	5.6	6.2	5.6	6.2	5	6.9	5.5	3.9	6.3	8.4
	unit: mM

## Sheet: Figure 2B
Data for Figures 2B : Blood glucose concentrations (mM) during OGTT in females
Females
	Female WT AL	Female WT AL	Female WT AL	Female WT AL	Female WT AL	Female WT AL	Female WT AL	Female WT AL	Female WT AL	Female WT AL	Female WT AL	Female WT CR	Female WT CR	Female WT CR	Female WT CR	Female WT CR	Female WT CR	Female WT CR	Female WT CR	Female WT CR	Female WT CR	Female WT CR	Female WT CR	Female WT CR	Female KO AL	Female KO AL	Female KO AL	Female KO AL	Female KO AL	Female KO AL	Female KO AL	Female KO AL	Female KO AL	Female KO AL	Female KO AL	Female KO AL	Female KO AL	Female KO CR	Female KO CR	Female KO CR	Female KO CR	Female KO CR	Female KO CR	Female KO CR	Female KO CR	Female KO CR	Female KO CR	Female KO CR
mouse ID	178	186	201	208	275	311	344	609	610	625	631	175	187	195	213	274	310	341	351	606	613	632	633	641	185	194	204	209	282	309	329	334	350	620	621	622	640	179	193	203	207	284	293	335	336	608	619	626
0 minutes	9	7.5	8.4	10.6	8.9	7.1	7.8	10.7	8.7	8.1	10.5	8.6	8.3	5.9	8.3	8.4	8	10.7	6.7	8.5	8.5	7.8	7.9	4.9	8.8	10.5	9.3	10.1	8.5	10.3	10.5	10.5	9	9.2	9.2	9.5	12	5.2	6.9	8.8	3.8	8	6.3	8.8	8.6	6.8	5.4	9.2
15 minutes	18.1	11.9	14.9	16	16.2	17.7	14.1	6.8	14.4	13	15.5	18.1	17.4	10.5	17.7	15.9	18.5	19.1	10.3	16	21.4	19.1	13.7	14.3	15.4	16.9	16.6	12.6	15.1	6.4	13.9	20.1	15.9	23.6	19.9	13.6	19.1	22	13.9	16.8	8.9	15.3	21.1	12.4	11.8	11.6	12.5	13.5
30 minutes	18.2	11.2	13.6	13.2	15.2	15.9	13	14.8	12.8	11.8	13.5	13	11.3	9.9	10.3	14.9	16.9	16.8	10.4	11.4	12.5	14.3	11.3	11.6	12.3	17.1	10.9	10.9	13.7	10.3	13.2	16.5	12.6	24.7	17.2	14.7	15.2	11.8	12.5	12.2	6	8	10.6	11.9	9.1	10	9	12.2
60 minutes	12	8	10.2	9.8	10.3	13.9	10.3	12	10.7	11	13.3	8.5	7.2	5.7	7.5	8.5	11.6	10.2	9.1	12.5	8.9	11.7	8.8	7.3	10.2	12.7	9.8	10.3	10.3	10	12.2	10.9	10.7	14.7	12.9	11.3	12.4	7	7.5	8.8	5.4	9.3	7.2	10.3	9	6.3	6.8	9.6
120 minutes	10.1	8.8	7.8	9.3	9.5	11.7	7.9	10.8	8.4	8.6	7.8	7.5	6.6	5.9	6.8	7.4	8.5	9.9	6.4	7.2	7.6	9.3	6.2	5.2	9.4	9.2	9.2	8.3	9.2	9.9	9.3	10.3	10	7.9	9.2	10	9.4	4.6	5.9	7.7	6.1	6.1	5.6	8.4	8.7	6.2	4.5	7.7
	unit: mM

## Sheet: Figure 2C
Data for Figures 2C : OGTT_AUC_total
Note 1: the abbreviations used are as follows: WT (wild-type), KO (knockout), AL (ad libitum), CR (calorie restricted)
	WT AL	WT AL	WT AL	WT AL	WT AL	WT AL	WT AL	WT AL	WT AL	WT AL	WT AL	WT AL	WT AL	WT CR	WT CR	WT CR	WT CR	WT CR	WT CR	WT CR	WT CR	WT CR	WT CR	WT CR	WT CR	WT CR	KO AL	KO AL	KO AL	KO AL	KO AL	KO AL	KO AL	KO AL	KO AL	KO AL	KO AL	KO AL	KO AL	KO CR	KO CR	KO CR	KO CR	KO CR	KO CR	KO CR	KO CR	KO CR	KO CR
Male	1846	1904	1492	1688	1221	2218	1852	1685	1613	1607	1475	1751	1585	1270	1277	1030	1019	1260	954	755.3	1028	904.5	1157	1162	1281		1625	1774		1918	1736	1949	2830	1964						922.5	916.5	1028	766.5	1043	853.5	1067	871.5	763.5	999.8
Female	1592	1111	1286	1337	1400	1653	1263	1379	1303	1274	1448			1236	1100	858	1101	1241	1495	1501	1040	1339	1295	1472	1101	996.8	1315	1565	1281	1223	1338	1152	1412	1551	1371	1877	1611	1415	1559	1088	1056	1220	723	1071	1094	1235	1112	919.5	871.5
unit: mM*min
[truncated: 1 more columns]

## Sheet: Figure 2D
Data for Figures 2D : Fasting blood glucose (mM) at time 0 of OGTT
Note 1: the abbreviations used are as follows: WT (wild-type), KO (knockout), AL (ad libitum), CR (calorie restricted)
	WT AL	WT AL	WT AL	WT AL	WT AL	WT AL	WT AL	WT AL	WT AL	WT AL	WT AL	WT AL	WT AL	WT CR	WT CR	WT CR	WT CR	WT CR	WT CR	WT CR	WT CR	WT CR	WT CR	WT CR	WT CR	WT CR	KO AL	KO AL	KO AL	KO AL	KO AL	KO AL	KO AL	KO AL	KO AL	KO AL	KO AL	KO AL	KO AL	KO CR	KO CR	KO CR	KO CR	KO CR	KO CR	KO CR	KO CR	KO CR	KO CR
Male	13.1	12.7	9.8	11.1	10.8	13.3	13.8	12.2	12.7	8.7	12.5	11.2	11.2	8.4	9.7	4.9	8	6.7	6.8	4.4	5.8	5.6	6.1	7.1	9.9		12.9	11.8	13	11	11.3	13.2	13.5							5.8	5.9	7.5	5.1	5.3	5.9	6.3	5.1	3.9	4.6
Female	9	7.5	8.4	10.6	8.9	7.1	7.8	10.7	8.7	8.1	10.5			8.6	8.3	5.9	8.3	8.4	8	10.7	6.7	8.5	8.5	7.8	7.9	4.9	8.8	10.5	9.3	10.1	8.5	10.3	10.5	10.5	9	9.2	9.2	9.5	12	5.2	6.9	8.8	3.8	8	6.3	8.8	8.6	6.8	5.4
unit: mM
[truncated: 1 more columns]

## Sheet: Figure 2E
Data for Figures 2E : OGTT plasma insulin in male
Note 1: blank cells have no data available because there was insufficient plasma volume available to measure insulin in these samples
	Male WT AL	Male WT AL	Male WT AL	Male WT AL	Male WT AL	Male WT AL	Male WT AL	Male WT AL	Male WT AL	Male WT AL	Male WT AL	Male WT CR	Male WT CR	Male WT CR	Male WT CR	Male WT CR	Male WT CR	Male WT CR	Male WT CR	Male WT CR	Male WT CR	Male WT CR	Male WT CR	Male WT CR	Male WT CR	Male KO AL	Male KO AL	Male KO AL	Male KO AL	Male KO AL	Male KO CR	Male KO CR	Male KO CR	Male KO CR
mouse ID	169	181	269	291	296	304	323	339	A	C	D	170	171	183	268	290	298	616	636	B (C57BL/6N WT male 905618//269.1; not from Adipoq line)	502	503	504	A95	4m C1	172	288	303	618	637	174	273	611	639
0 min	0.89164	1.04922	0.48353	2.13479	2.5172	1.89877	1.21451	0.931186	1.51155	1.46831	0.773835	0.751566	0.661919	0.523947	0.797758	0.304731	0.808296	0.679852	0.953482	1.56728	0.535853	1.1879	0.558965	1.28805	2.99024	0.6262		1.18159	1.49991	1.13313	0.607291	0.702226	0.617474	0.620116
15 min	1.45824	1.25093	0.442475	2.84147	3.73233	3.30791	1.32447	1.75544	2.53538	0.352161	3.23651			0.728454	0.544323	0.537254	0.673826	1.05412	3.37041	1.70534	0.769776	1.30065	0.881124	0.659118	3.39211			1.92889	2.40979	2.96038	0.914052	0.309047	1.2845	1.22725
30 min	1.18579	1.24392	0.522216	2.47797	2.92341	2.7224	1.16829	0.935133	1.72613	2.47467	0.303922	0.717248	1.33918	0.537954	0.418	0.366364	0.459513	0.929363	1.38514	1.13064	0.506437	0.955374	1.29448	0.689934	1.36068			1.26144	1.94654	1.41508	0.957475	0.283782	0.796291	1.19962
60 min	1.204	1.17879	0.433001	2.40934	1.97371	2.53611	0.955374		1.2163	1.88499	0.943502	0.439902	0.832809			0.287922	0.363562	0.749715	1.01919	0.950987	0.503636	0.874131	0.75857	0.537954	2.72497			1.60532	1.18054	1.22794		0.262465	0.707298	0.699858
120 min	1.31746	0.848918	0.609853	1.85465	2.7105	1.04222	0.944868		1.42339	1.83093	0.86449	0.820203		0.589081				0.727259	0.977602	0.975107	0.504336	1.09615	0.661555	0.745263			1.53248	2.7119	1.35104	1.4392		0.428264	0.716447	0.765387
unit: ng/ml

[truncated: 49 more sheets: Figure 2F, Figure S2A, Figure S2B, Figure S2C, Figure 3A, Figure 3B, Figure 3C, Figure 3D, Figures 3F, S3A, Figure 4A, Figure 4B, Figures 4C-D, Figure 4E, Figure 4F, Figure S6B, Figure S6D, Figure 5A_1, Figure 5A_2, Figure 5B_M_AL, Figure 5B_M_CR …]
